# Supplementary material for: Redox-Active Ferrocene Polymer for Electrode-Active Materials: Step-by-Step Synthesis on Gold Electrode Using Automatic Sequential Polymerization Equipment
Source: Polymers (Basel). 2023 Aug 23;15(17):3517. doi: 10.3390/polym15173517 (PMC10490151; doi:10.3390/polym15173517)
Supplement: Supplementary file 1 [file polymers-15-03517-s001.zip]

Archive with 1 entries (1 files):
- polymers-2565088-supplementary.mp4
